# Supplementary material for: Evaluating Food and Drug Administration approved gastrointestinal cancer drugs: clinical benefit and trial endpoints over the past two decades
Source: Oncologist. 2025 Dec 8;30(12):oyaf381. doi: 10.1093/oncolo/oyaf381 (PMC12693570; doi:10.1093/oncolo/oyaf381)
Supplement: oyaf381_Supplementary_Data [file oyaf381_supplementary_data.zip]

Archive with 1 entries (1 files):
- Supplement (1).docx
